# Supplementary material for: Head-to-Head Comparison of Modular Vaccines Developed Using Different Capsid Virus-Like Particle Backbones and Antigen Conjugation Systems
Source: Vaccines (Basel). 2021 May 21;9(6):539. doi: 10.3390/vaccines9060539 (PMC8224050; doi:10.3390/vaccines9060539)
Supplement: Supplementary file 1 [file vaccines-09-00539-s001.zip]

Archive with 1 entries (1 files):
- vaccines-1205487-supplementary.pdf
